# Supplementary material for: Improvement of Qualitative Analyses of Aliphatic Alcohols Using Direct Catalytic Fuel Cell and Chemometric Analysis Format
Source: Sensors (Basel). 2024 May 18;24(10):3209. doi: 10.3390/s24103209 (PMC11124824; doi:10.3390/s24103209)
Supplement: Supplementary file 1 [file sensors-24-03209-s001.zip]

Archive with 2 entries (2 files):
- SM1.pdf
- Supplementary material.xlsx
